# Supplementary material for: Ang–Tie Angiogenic Pathway Is Distinctively Expressed in Benign and Malignant Adrenocortical Tumors
Source: Int J Mol Sci. 2022 May 17;23(10):5579. doi: 10.3390/ijms23105579 (PMC9146687; doi:10.3390/ijms23105579)
Supplement: Supplementary file 1 [file ijms-23-05579-s001.zip]

Archive with 1 entries (1 files):
- ijms-1668920-supplementary.pdf
